# Supplementary material for: Therapeutic efficacy of sorafenib and plant-derived phytochemicals in human colorectal cancer cells
Source: BMC Complement Med Ther. 2023 Jun 26;23:210. doi: 10.1186/s12906-023-04032-6 (PMC10294390; doi:10.1186/s12906-023-04032-6)
Supplement: Supplementary file 1 — Additional file 1. [file 12906_2023_4032_MOESM1_ESM.zip]

Archive with 2 entries (2 files):
- Fig 1_Suppl_ Duplicate_Amended_ 28-5-23.pptx
- Fig 1_Suppl_Amended_ 28-5-23.pptx
